# Supplementary material for: Structure of a TRAPPII-Rab11 activation intermediate reveals GTPase substrate selection mechanisms
Source: Sci Adv. 2022 May 13;8(19):eabn7446. doi: 10.1126/sciadv.abn7446 (PMC9106297; doi:10.1126/sciadv.abn7446)
Supplement: Supplementary file 2 — Movie S1 [file sciadv.abn7446_movie_s1.zip]

Archive with 1 entries (1 files):
- sciadv.abn7446_movie_s1.mp4
